# Supplementary material for: A systematic review and meta-analysis on the efficacy of antibiotic treatment in controlling colibacillosis in broiler production
Source: PLoS One. 2025 Jul 1;20(7):e0326535. doi: 10.1371/journal.pone.0326535 (PMC12212884; doi:10.1371/journal.pone.0326535)
Supplement: S3 Table — (XLSX) [file pone.0326535.s003.xlsx]

## Sheet: Antibiotics
Classification of antibiotics tested in the studies according to the AMEG categorization and their authorization for use in Europe
	Class (according to AMEG categorization)	Antibiotic	No. of studies	AMEG cat.	EU auth.	Studies	Mechanism of action
1	Aminopenicillins, without beta-lactamase inhibitors	Ampicillin	1	D	Yes	Roth et al., 2019	Cell wall synthesis
		Amoxicillin	2		Yes	Mogenet et al., 1997
						Dheilly et al., 2011
2	Natural, narrow-spectrum penicillins (beta lactamase-sensitive penicillins)	Penicillin procaine	1	D		Hebert & Chang, 1969	Cell wall synthesis
3	Aminoglycosides: spectinomycin only	Spectinomycin	4	D	Yes	Zolli & Polewaczyk, 1971	Protein synthesis (30S inhibitors)
						George et al., 1977
						Hamdy et al., 1979
						Goren et al., 1988b
4	Tetracyclines	Chlortetracycline	2	D	Yes	Hebert & Chang, 1969	Protein synthesis (30S inhibitors)
						George et al., 1977
		Doxycycline	5		Yes	George et al., 1977
						Goren et al., 1988a
						Velkers et al., 2005
						Peek et al., 2013
						Eid et al., 2022
		Oxytetracycline	6		Yes	Hebert & Chang, 1969
						Sieiro & Meier, 1973
						Glisson et al., 2004
						Chansiripornchai, 2009
						Dheilly et al., 2011
						Hassan et al., 2012
		Tetracycline	1			Goren et al., 1988a
5	Sulfonamides, dihydrofolate reductase inhibitors and combinations	Sulfaclozine	1	D	Yes	Goren et al., 1984	Folic acid metabolism
		Sulphadimidine	2		Yes	Goren et al., 1984
						Goren et al., 1987
		Sulphaquinoxaline	1		Yes	Goren et al., 1984
		Sulphachloropyridazine	1			Sieiro & Meier, 1973
		Sulphapyrazole	1			Sieiro & Meier, 1973
		Sulfadimethoxine	2		Yes	Glisson et al., 2004
						Helmy et al., 2022
		Trimethoprim	1		Yes	Goren et al., 1984
6	Cyclic polypeptides	Bacitracin zinc	1	D		Hebert & Chang, 1969	Cell wall synthesis
		Bacitracin methylene disalicyclate	2			Hebert & Chang, 1969
						Foltz et al., 2017
7	Nitrofuran derivatives	Furazolidone	2	D		Hebert & Chang, 1969	Protein synthesis (30S inhibitors)
						Sieiro & Meier, 1973
8	Aminoglycosides (except spectinomycin)	Apramycin	2	C	Yes	Cracknell et al., 1986	Protein synthesis (30S inhibitors)
						Masoud et al., 2008
		Gentamycin	1			Ashraf et al., 2002
		Neomycin	2		Yes	Goren et al., 1988b
						El-Keredy et al., 2019
9	Amphenicols	Chloramphenicol	1	C		Phukan et al., 1989	Protein synthesis (50S inhibitors)
10	Lincosamides	Lincomycin	2	C	Yes	Hamdy & Blanchard, 1969	Protein synthesis (50S inhibitors)
						Hamdy et al., 1979
11	Macrolides	Erythromycin	1	C	Yes	Hebert & Chang, 1969	Protein synthesis (50S inhibitors)
		Tylosin	2		Yes	Hamdy & Blanchard, 1969
						Hebert & Chang, 1969
12	Cephalosporins, 3rd- and 4th-generation, with the exception of combinations with β-lactamase inhibitors	Cefotaxime	1	B		Labarthe et al., 1989	Cell wall synthesis
		Ceftriaxone	1			Labarthe et al., 1989
		Cefepime	1			Tarazi et al., 2020
		Cefquinome	1			El-Tahawy et al., 2022
13	Polymyxins	Colistin	2	B	Yes	Phad et al., 2007	Cytoplasmic membrane structure
						Ahmad et al., 2020
		Polymyxin methane sulphonate	1		Yes	Sieiro & Meier, 1973
14	Quinolones: fluoroquinolones and other quinolones	Nalidixic acid	1	B		Phukan et al., 1989	DNA gyrase
		Flumequine	3		Yes	Karmy et al., 1987
						Goren et al., 1988a
						Mogenet et al., 1997
		Enrofloxacin	10		Yes	Charleston et al., 1998
						Sumano et al., 1998
						Glisson et al., 2004
						Huff et al., 2004
						Chansiripornchai, 2009
						Dheilly et al., 2011
						Shalaby et al., 2014
						Ahmad et al., 2020
						Aguilar-Urquizo et al., 2020
		Danofloxacin	1			Charleston et al., 1998
		Sarafloxacin	3			Charleston et al., 1998
						Chansiripornchai et al., 2002
						Abd El-Ghany et al., 2011
		Norfloxacin	1			Sarközy et al., 2002
		Ciprofloxacin	2			Abd El-Ghany et al., 2014
						Ahmad et al., 2022
		Difloxacin	1			El Hammed et al., 2021
15	Other cephalosporins and penems (ATC code J01DI), including combinations of 3rd-generation cephalosporins with beta lactamase inhibitors	Doripenem	1	A		Tarazi et al., 2020	Cell wall synthesis
16	Streptogramins	Virginiamycin	1	A		Jahanian et al., 2021	Protein synthesis (50S inhibitors)
17	Glycylcyclines	Tigecycline	1	A		Tarazi et al., 2020	Protein synthesis (30S inhibitors)
18	Phosphonic acid derivates	Fosfomycin	1	A		Fernandez et al., 2002	Cell wall synthesis
	Associations	Sulfamethoxazole + Trimethoprim	1		Yes	Phukan et al., 1989
		Sulfadimethoxine + Trimethoprim	1		Yes	Dheilly et al., 2011
		Sulphaquinoxaline + Trimethoprim	1		Yes	Goren et al., 1984
		Sulphadiazine + Trimethoprim	1		Yes	Goren et al., 1984
		Lincomycin + Spectinomycin	4		Yes	Hamdy & Blanchard, 1969
						George et al., 1977
						Hamdy et al., 1979
						Goren et al., 1988b
		Penicillin + Streptomycin	1		Yes	Hebert & Chang, 1969
		Enrofloxacin + Colistin	1			Ahmad et al., 2020
		Chloramphenicol + Furaltadone	1			Sieiro & Meier, 1973
		Cephalosporin + Fluoroquinolone	1			Sumano et al., 1998
#REF!
#REF!
#REF!
#REF!
#REF!
#REF!
#REF!
#REF!
